# Supplementary material for: Three new species and distributional records for Paramaronius Wittmer (Coleoptera, Cantharidae, Chauliognathinae)
Source: Zookeys. 2015 Aug 6;(516):49–69. doi: 10.3897/zookeys.516.9529 (PMC4547368; doi:10.3897/zookeys.516.9529)
Supplement: XML Treatment for Paramaronius serranus [file zookeys.516.9529-treatment1.xml]

<!DOCTYPE tp:taxon-treatment
  PUBLIC "-//TaxonX//DTD Taxonomic Treatment Publishing DTD v0 20100105//EN" "tax-treatment-NSO.dtd">
<tp:taxon-treatment xmlns:tp="http://www.plazi.org/taxpub"><tp:treatment-meta><kwd-group><label>Taxon classification</label><kwd><named-content content-type="kingdom">Animalia</named-content></kwd><kwd><named-content content-type="order">Coleoptera</named-content></kwd><kwd><named-content content-type="family">Cantharidae</named-content></kwd></kwd-group><mixed-citation publication-type="journal"><person-group><name><surname>Biffi</surname><given-names>Gabriel</given-names></name></person-group><article-title>Three new species and distributional records for <italic><tp:taxon-name><tp:taxon-name-part taxon-name-part-type="genus">Paramaronius</tp:taxon-name-part></tp:taxon-name></italic> Wittmer (<tp:taxon-name><tp:taxon-name-part taxon-name-part-type="order">Coleoptera</tp:taxon-name-part></tp:taxon-name>, <tp:taxon-name><tp:taxon-name-part taxon-name-part-type="family">Cantharidae</tp:taxon-name-part></tp:taxon-name>, <tp:taxon-name><tp:taxon-name-part taxon-name-part-type="subfamily">Chauliognathinae</tp:taxon-name-part></tp:taxon-name>)</article-title><source>Zookeys</source><day>6</day><month>8</month><year>2015</year><volume>2015</volume><issue>516</issue><fpage>49</fpage><lpage>69</lpage><pub-id pub-id-type="doi">10.3897/zookeys.516.9529</pub-id></mixed-citation></tp:treatment-meta><tp:nomenclature><tp:taxon-name>
                            <tp:taxon-name-part taxon-name-part-type="genus">Paramaronius</tp:taxon-name-part>
                            <tp:taxon-name-part taxon-name-part-type="species">serranus</tp:taxon-name-part>
                            <object-id xmlns:xlink="http://www.w3.org/1999/xlink" content-type="zoobank" xlink:type="simple">http://zoobank.org/042F416D-FD46-446B-8AD4-15ABF5738BB6</object-id>
                        </tp:taxon-name><tp:taxon-status xmlns:xlink="http://www.w3.org/1999/xlink" xlink:type="simple">sp. n.</tp:taxon-status><xref ref-type="fig" rid="F1">Figs 1–5</xref><xref ref-type="fig" rid="F4">, 14</xref><xref ref-type="fig" rid="F4">, 18</xref><xref ref-type="fig" rid="F4">, 19</xref><xref ref-type="fig" rid="F5">, 22</xref><xref ref-type="fig" rid="F5">, 26</xref><xref ref-type="fig" rid="F6">, 30</xref></tp:nomenclature><tp:treatment-sec sec-type="type material"><title>Type material.</title><p>HOLOTYPE ♂: BRAZIL: São Paulo, Jundiaí (Reserva Biológica Serra do Japi), <named-content xmlns:xlink="http://www.w3.org/1999/xlink" content-type="dwc:verbatimCoordinates" xlink:type="simple">23°14'20"S; 46°57'27"W</named-content>, 8.xi.2011, Biffi, G. &amp; Nascimento E.A. cols. (MZSP). PARATYPES: BRAZIL: São Paulo, Jundiaí (Reserva Biológica Serra do Japi), <named-content xmlns:xlink="http://www.w3.org/1999/xlink" content-type="dwc:verbatimCoordinates" xlink:type="simple">23°14'20"S; 46°57'27"W</named-content>, 8.xi.2011, Biffi, G. &amp; Nascimento E.A. cols. (2♂, 3♀) (MZSP); same locality, 23–25.i.2012, Nascimento, E.A., Biffi, G. &amp; Fernandes, F.R. (1♀ pined; 1♂, 1♀ in alcohol) (MZSP); São Paulo, Bocaina [Serra da Bocaina], 27.x.1963, H.S. Lopes col. (1♂) (CEIOC); same locality, 27.x.1963, P. Ildo col. (1♀) (CEIOC); Minas Gerais (Serra do Caraça), 1380 m, xi.1961, Kloss, Lenko, Martins &amp; Silva col. (1♂, 1♀) (MZSP).</p></tp:treatment-sec><tp:treatment-sec sec-type="Description"><title>Description.</title><p>Holotype (Figs <xref ref-type="fig" rid="F1">4</xref>, <xref ref-type="fig" rid="F1">5</xref>): Head with the occipital region, vertex and apex of mandibles dark brown; frons, clypeus, genae and base of mandibles pale yellow. Frons presents a small and barely defined brown spot between the antennae. Antennomeres 1-3 dark brown dorsally and pale yellow ventrally; antennomeres 4-11 dark brown on the apex and lighter on the base. Labial and maxillary palpi pale yellow, and last palpomeres, light brown dorsally. Pronotum dark brown, with two medial yellow spots: one round anteriorly and another sub-rectangular posteriorly, reaching the posterior margins; posterior margin, anterior angles and hypomera pale yellow. Scutellum yellow with translucent apex. Elytra dark brown with yellow apices. Hind wings dark brown. Thorax pale yellow ventrally, with anterior margins of meso- and metanepisterna brown. Legs pale yellow, with the base of coxae, dorsal face of femora, apical and dorsal faces of tibiae and tarsi, brown. Abdominal tergites dark brown, with yellow borders; posterior borders of tergites VI and VII yellow; ventrites yellow with brown spots laterally; two last ventrites brown.</p><fig id="F1" position="float" orientation="portrait"><label>Figures 1–5.</label><caption><p><italic><tp:taxon-name><tp:taxon-name-part taxon-name-part-type="genus">Paramaronius</tp:taxon-name-part> <tp:taxon-name-part taxon-name-part-type="species">serranus</tp:taxon-name-part></tp:taxon-name></italic> sp. n. <bold>1</bold> male habitus, dorsal view <bold>2</bold> male elytra, dorsal view <bold>3</bold> female habitus, dorsal view <bold>4</bold> live male habitus, dorsal view <bold>5</bold> live male habitus, lateral view. Scale bars: 2.0 mm.</p></caption><graphic xmlns:xlink="http://www.w3.org/1999/xlink" xlink:href="zookeys-516-049-g001.jpg" position="float" orientation="portrait" xlink:type="simple" id="oo_49000.jpg"/></fig><p>Male (Fig. <xref ref-type="fig" rid="F1">1</xref>): Head covered with fine and dense pubescence; vertex and occipital region flat; lateral margin of head arcuated behind the eyes. Eyes prominent. Antennae long, last two antennomeres exceeding the apex of elytra; antennomere 1 slender, 3.6 times longer than wide; antennomere 2 short, third antennomere 2 times shorter than antennomere 1, fourth to sixth subequal in length, as long as the antennomere 1, seventh antennomere is the longest, slightly longer than the antennomere 1, eighth to eleventh antennomeres progressively shorter than the seventh. Pronotum 1.15 times wider than long, longer at middle; anterior and posterior margins arcuated; lateral margins slightly sinuate; posterior angles directed upwards. Scutellum wide, triangular, with truncate apex. Elytra short, 1.5 times longer than wide; pubescence short, fine and dense; sutures dehiscent from apical half; apical half modified into a shallow impression forming glabrous slopes; truncate apex. Epipleura with a row of thin and longer setae born on a shallow groove directed backwards to meet a slight fold on dorsal face (Fig. <xref ref-type="fig" rid="F1">2</xref>). Legs slender, hind tibia longer than hind femur; tarsomeres gradually increasing in size from fore to hind legs; first metatarsomere 1.9 times longer than second and 2.6 times longer than third. Abdominal glandular pores slightly prominent. Seventh abdominal ventrite (Fig. <xref ref-type="fig" rid="F4">14</xref>) wider than long, deeply emarginated forming two sharpened lobes with membranous apices. Aedeagus (Fig. <xref ref-type="fig" rid="F5">22</xref>) with right prolongation of tegmen large and slightly sinuous on the posterior margin, covered by long setae. Dorsal surface with a short apophysis. Left setiferous prolongation very long and curved, not clubbed, with few setae at apex. Right paramere (Fig. <xref ref-type="fig" rid="F5">26</xref>) short, narrow at base and very wide at apex, directed backwards, meeting dorsal apophysis of tegmen. Left paramere flat, short and wide, divided apically and partially covering the dorsal surface of median lobe. Median lobe (Fig. <xref ref-type="fig" rid="F6">30</xref>) long and curved to the right. Ventral and lateral surfaces of tegmen smooth.</p><p>Female (Fig. <xref ref-type="fig" rid="F1">3</xref>) slightly bigger than male; eyes smaller and less prominent; pronotum longer than of male with anterior margin more arched and lateral margins almost straight; dorsal surface of elytra without sculptural modifications; sutures gradually dehiscent from apical half. Seventh abdominal ventrite (Fig. <xref ref-type="fig" rid="F4">18</xref>) trapezoidal, with distal margin sinuate and emarginated at middle. Coxites elongated, narrow basally and more sclerotised at distal margins. Styles (Fig. <xref ref-type="fig" rid="F4">20</xref>) long and straight.</p></tp:treatment-sec><tp:treatment-sec sec-type="Color variations"><title>Color variations.</title><p>Other specimens from the type locality are much more pigmented. In these cases the frons, clypeus, palpi, thorax and legs vary from dark brown to black; the yellow pronotal spots may be indistinct. On less pigmented specimens, the head is pale with a posterior V-shaped mark; pronotum broadly pale, the sides light brown; elytra light brown, with the apex yellow.</p></tp:treatment-sec><tp:treatment-sec sec-type="Etymology"><title>Etymology.</title><p>The specific epithet is a derivative of the Portuguese word “serra” (mountain ranges), referring to the regions where the specimens were collected.</p></tp:treatment-sec><tp:treatment-sec sec-type="Distribution"><title>Distribution.</title><p>Brazil (Minas Gerais and São Paulo) (Figs <xref ref-type="fig" rid="F10">44</xref>, <xref ref-type="fig" rid="F10">45</xref>).</p></tp:treatment-sec><tp:treatment-sec sec-type="Biological data"><title>Biological data.</title><p>The specimens from Serra do Japi were collected on shrub vegetation across the most humid part of the trail near the Paraíso stream. The local vegetation is composed of a highland mesophyllous semideciduous forest (<xref ref-type="bibr" rid="B7">Leitão-Filho 1992</xref>).</p></tp:treatment-sec><tp:treatment-sec><!--Section generated to contain objects referenced in tp:taxon-treatment.--><fig id="F4" position="float" orientation="portrait"><label>Figures 14–21.</label><caption><p><bold>14–17</bold> Seventh abdominal ventrite of male, ventral view <bold>18–19</bold> seventh abdominal ventrite of female, ventral view <bold>20–21</bold> female right coxite, ventral view <bold>14, 18, 20</bold> <italic><tp:taxon-name><tp:taxon-name-part taxon-name-part-type="genus">Paramaronius</tp:taxon-name-part> <tp:taxon-name-part taxon-name-part-type="species">serranus</tp:taxon-name-part></tp:taxon-name></italic> sp. n. <bold>15</bold> <italic><tp:taxon-name><tp:taxon-name-part taxon-name-part-type="genus">Paramaronius</tp:taxon-name-part> <tp:taxon-name-part taxon-name-part-type="species">brancuccii</tp:taxon-name-part></tp:taxon-name></italic> sp. n. <bold>16</bold> <italic><tp:taxon-name><tp:taxon-name-part taxon-name-part-type="genus">Paramaronius</tp:taxon-name-part> <tp:taxon-name-part taxon-name-part-type="species">cavipennis</tp:taxon-name-part></tp:taxon-name></italic> sp. n. <bold>17, 19, 21</bold> <italic><tp:taxon-name><tp:taxon-name-part taxon-name-part-type="genus">Paramaronius</tp:taxon-name-part> <tp:taxon-name-part taxon-name-part-type="species">impressipennis</tp:taxon-name-part></tp:taxon-name></italic> (Pic). Scale bars: 0.5 mm (<bold>14–19</bold>); 0.2 mm (<bold>20–21</bold>).</p></caption><graphic xmlns:xlink="http://www.w3.org/1999/xlink" xlink:href="zookeys-516-049-g004.jpg" position="float" orientation="portrait" xlink:type="simple" id="oo_49003.jpg"/></fig><fig id="F5" position="float" orientation="portrait"><label>Figures 22–29.</label><caption><p><bold>22–25</bold> Aedeagus, dorsal view <bold>26–30</bold> right paramere, dorsal view <bold>22, 26</bold> <italic><tp:taxon-name><tp:taxon-name-part taxon-name-part-type="genus">Paramaronius</tp:taxon-name-part> <tp:taxon-name-part taxon-name-part-type="species">serranus</tp:taxon-name-part></tp:taxon-name></italic> sp. n. <bold>23, 27</bold> <italic><tp:taxon-name><tp:taxon-name-part taxon-name-part-type="genus">Paramaronius</tp:taxon-name-part> <tp:taxon-name-part taxon-name-part-type="species">brancuccii</tp:taxon-name-part></tp:taxon-name></italic> sp. n. <bold>24, 28</bold> <italic><tp:taxon-name><tp:taxon-name-part taxon-name-part-type="genus">Paramaronius</tp:taxon-name-part> <tp:taxon-name-part taxon-name-part-type="species">cavipennis</tp:taxon-name-part></tp:taxon-name></italic> sp. n. <bold>25, 30</bold> <italic><tp:taxon-name><tp:taxon-name-part taxon-name-part-type="genus">Paramaronius</tp:taxon-name-part> <tp:taxon-name-part taxon-name-part-type="species">impressipennis</tp:taxon-name-part></tp:taxon-name></italic> (Pic). Scale bars: 0.5 mm (<bold>22–25</bold>); 0.2 mm (<bold>26–29</bold>).</p></caption><graphic xmlns:xlink="http://www.w3.org/1999/xlink" xlink:href="zookeys-516-049-g005.jpg" position="float" orientation="portrait" xlink:type="simple" id="oo_49004.jpg"/></fig><fig id="F6" position="float" orientation="portrait"><label>Figures 30–33.</label><caption><p>Aedeagus, left view <bold>30</bold> <italic><tp:taxon-name><tp:taxon-name-part taxon-name-part-type="genus">Paramaronius</tp:taxon-name-part> <tp:taxon-name-part taxon-name-part-type="species">serranus</tp:taxon-name-part></tp:taxon-name></italic> sp. n. <bold>31</bold> <italic><tp:taxon-name><tp:taxon-name-part taxon-name-part-type="genus">Paramaronius</tp:taxon-name-part> <tp:taxon-name-part taxon-name-part-type="species">brancuccii</tp:taxon-name-part></tp:taxon-name></italic> sp. n. <bold>32</bold> <italic><tp:taxon-name><tp:taxon-name-part taxon-name-part-type="genus">Paramaronius</tp:taxon-name-part> <tp:taxon-name-part taxon-name-part-type="species">cavipennis</tp:taxon-name-part></tp:taxon-name></italic> sp. n. <bold>33</bold> <italic><tp:taxon-name><tp:taxon-name-part taxon-name-part-type="genus">Paramaronius</tp:taxon-name-part> <tp:taxon-name-part taxon-name-part-type="species">impressipennis</tp:taxon-name-part></tp:taxon-name></italic> (Pic). Scale bars: 0.5 mm.</p></caption><graphic xmlns:xlink="http://www.w3.org/1999/xlink" xlink:href="zookeys-516-049-g006.jpg" position="float" orientation="portrait" xlink:type="simple" id="oo_49005.jpg"/></fig><fig id="F10" position="float" orientation="portrait"><label>Figure 44–45.</label><caption><p>Distribution records for <italic><tp:taxon-name><tp:taxon-name-part taxon-name-part-type="genus">Paramaronius</tp:taxon-name-part></tp:taxon-name></italic> Wittmer.</p></caption><graphic xmlns:xlink="http://www.w3.org/1999/xlink" xlink:href="zookeys-516-049-g010.jpg" position="float" orientation="portrait" xlink:type="simple" id="oo_49009.jpg"/></fig></tp:treatment-sec><ref-list><ref id="B7"><mixed-citation xmlns:xlink="http://www.w3.org/1999/xlink" xlink:type="simple"><person-group><name name-style="western"><surname>Leitão-Filho</surname><given-names>HF</given-names></name></person-group> (<year>1992</year>) <article-title>A flora arbórea da Serra do Japi.</article-title> In: <person-group><name name-style="western"><surname>Morellato</surname><given-names>LPC</given-names></name></person-group> (<role>Ed.</role>) <issue-title>História Natural da Serra do Japi: ecologia e preservação de uma área florestal no sudeste do Brasil.</issue-title> <source>Editora da Unicamp, FAPESP, Campinas</source>, <fpage>40</fpage>–<lpage>62</lpage>. </mixed-citation></ref></ref-list></tp:taxon-treatment>
