# Supplementary material for: Three new species and distributional records for Paramaronius Wittmer (Coleoptera, Cantharidae, Chauliognathinae)
Source: Zookeys. 2015 Aug 6;(516):49–69. doi: 10.3897/zookeys.516.9529 (PMC4547368; doi:10.3897/zookeys.516.9529)
Supplement: XML Treatment for Paramaronius brancuccii [file zookeys.516.9529-treatment2.xml]

<!DOCTYPE tp:taxon-treatment
  PUBLIC "-//TaxonX//DTD Taxonomic Treatment Publishing DTD v0 20100105//EN" "tax-treatment-NSO.dtd">
<tp:taxon-treatment xmlns:tp="http://www.plazi.org/taxpub"><tp:treatment-meta><kwd-group><label>Taxon classification</label><kwd><named-content content-type="kingdom">Animalia</named-content></kwd><kwd><named-content content-type="order">Coleoptera</named-content></kwd><kwd><named-content content-type="family">Cantharidae</named-content></kwd></kwd-group><mixed-citation publication-type="journal"><person-group><name><surname>Biffi</surname><given-names>Gabriel</given-names></name></person-group><article-title>Three new species and distributional records for <italic><tp:taxon-name><tp:taxon-name-part taxon-name-part-type="genus">Paramaronius</tp:taxon-name-part></tp:taxon-name></italic> Wittmer (<tp:taxon-name><tp:taxon-name-part taxon-name-part-type="order">Coleoptera</tp:taxon-name-part></tp:taxon-name>, <tp:taxon-name><tp:taxon-name-part taxon-name-part-type="family">Cantharidae</tp:taxon-name-part></tp:taxon-name>, <tp:taxon-name><tp:taxon-name-part taxon-name-part-type="subfamily">Chauliognathinae</tp:taxon-name-part></tp:taxon-name>)</article-title><source>Zookeys</source><day>6</day><month>8</month><year>2015</year><volume>2015</volume><issue>516</issue><fpage>49</fpage><lpage>69</lpage><pub-id pub-id-type="doi">10.3897/zookeys.516.9529</pub-id></mixed-citation></tp:treatment-meta><tp:nomenclature><tp:taxon-name>
                            <tp:taxon-name-part taxon-name-part-type="genus">Paramaronius</tp:taxon-name-part>
                            <tp:taxon-name-part taxon-name-part-type="species">brancuccii</tp:taxon-name-part>
                            <object-id xmlns:xlink="http://www.w3.org/1999/xlink" content-type="zoobank" xlink:type="simple">http://zoobank.org/8418A273-638E-46D8-A947-4C676ABBDA6B</object-id>
                        </tp:taxon-name><tp:taxon-status xmlns:xlink="http://www.w3.org/1999/xlink" xlink:type="simple">sp. n.</tp:taxon-status><xref ref-type="fig" rid="F2">Figs 6</xref><xref ref-type="fig" rid="F2">, 7</xref><xref ref-type="fig" rid="F4">, 15</xref><xref ref-type="fig" rid="F5">, 23</xref><xref ref-type="fig" rid="F5">, 27</xref><xref ref-type="fig" rid="F6">, 31</xref></tp:nomenclature><tp:treatment-sec sec-type="type material"><title>Type material.</title><p>HOLOTYPE ♂: BRAZIL: São Paulo, Pindamonhangaba (Eugênio Lefévre), 26.x.1962, Exp. Dep. Zool. col. (MZSP). PARATYPES: BRAZIL: São Paulo, Pindamonhangaba (Eugênio Lefévre), 26.x.1962, Exp. Dep. Zool. col. (1♂) (MZSP); Minas Gerais, Monte Verde, 10.xii.1969, F. Halik. (9266) (1♂) (MZSP)</p></tp:treatment-sec><tp:treatment-sec sec-type="Description"><title>Description.</title><p>Head, clypeus and apex of mandibles dark brown; antennal sockets surrounded by a thin yellow ring; base of mandibles and labial and maxillary palpi light brown; last palpomeres darker. Antennae dark brown, with the ventral face of antennomere 1 lighter. Pronotum dark brown laterally and light brown medially; a barely defined yellow spot near anterior medial margin and a broader, yellow, medial, <!--PageBreak--><!--PageBreak-->basal spot reaching the posterior margin; posterior angles and hypomera pale yellow. Scutellum pale yellow. Elytra dark brown, with yellow apex. Hind wings brown. Thorax pale ventrally; metathorax gradually darker posteriorly. Legs dark brown, with apex of coxae and ventral surface of femora, pale. Abdominal tergites dark brown, with lateral borders yellow; posterior borders of tergites VI and VII yellow; ventrites dark brown with yellow spots basally and laterally; two last ventrites light brown.</p><p>Male (Fig. <xref ref-type="fig" rid="F2">6</xref>): Head covered with fine and dense pubescence; vertex and occipital region flat; lateral margin of head arcuate behind eyes. Eyes prominent. Antennae slender and long, last two antennomeres exceeding the apex of elytra; antennomere 1 slender, 3.6 times longer than wide; antennomere 2 short, third antennomere slightly shorter than antennomere 1, fourth to ninth antennomeres as long as the antennomere 1, tenth and eleventh slightly shorter than antennomere 1. Pronotum 1.1 times wider than long; anterior and posterior margins slightly arcuate; lateral margins slightly sinuate; posterior angles directed upwards. Scutellum wide, triangular, apex slightly rounded. Elytra (Fig. <xref ref-type="fig" rid="F2">7</xref>) short, 1.4 times longer than wide; pubescence long and dense; sutures slightly dehiscent apically; dorsal surface modified into a deep longitudinal incision which widen apically and are covered by a dense, long and thick pubescence. External margin of each elytron constricted laterally and with a large tubercle; apices broadly rounded. Legs slender; hind tibia longer than hind femur; tarsomeres gradually increasing in size from fore to hind legs; first metatarsomere twice longer than second and 3 times longer than third. Abdominal glandular pores slightly prominent. Seventh abdominal ventrite (Fig. <xref ref-type="fig" rid="F4">15</xref>) wider than long and deeply emarginated, forming two apical, narrow lobes with margins truncate. Aedeagus (Fig. <xref ref-type="fig" rid="F5">23</xref>) with right prolongation of tegmen very large and sinuous on posterior margin, with angles rounded and prominent laterally, and covered by large setae. Dorsal surface with a short apophysis. Left setiferous prolongation (Fig. <xref ref-type="fig" rid="F5">23</xref>) long and curved, slightly clubbed, with few setae at apex. Right paramere (Fig. <xref ref-type="fig" rid="F5">27</xref>) long, narrow at the base and divided in two asymmetrical processes: one lateral, short and one longitudinal, long, which reaches the apophysis of tegmen. Left paramere flat, short and wide, divided apically and partially covering dorsal surface of median lobe. Median lobe short and slightly curved to the right. Ventral and lateral surfaces of tegmen smooth (Fig. <xref ref-type="fig" rid="F6">31</xref>).</p><fig id="F2" position="float" orientation="portrait"><label>Figures 6–9.</label><caption><p><bold>6–7</bold> <italic><tp:taxon-name><tp:taxon-name-part taxon-name-part-type="genus">Paramaronius</tp:taxon-name-part> <tp:taxon-name-part taxon-name-part-type="species">brancuccii</tp:taxon-name-part></tp:taxon-name></italic> sp. n. <bold>6</bold> male habitus, dorsal view <bold>7</bold> male elytra, dorsal view <bold>8–9</bold> <italic><tp:taxon-name><tp:taxon-name-part taxon-name-part-type="genus">Paramaronius</tp:taxon-name-part> <tp:taxon-name-part taxon-name-part-type="species">cavipennis</tp:taxon-name-part></tp:taxon-name></italic> sp. n. <bold>8</bold> male habitus, dorsal view <bold>9</bold> male elytra, dorsal view. Scale bars: 2.0 mm.</p></caption><graphic xmlns:xlink="http://www.w3.org/1999/xlink" xlink:href="zookeys-516-049-g002.jpg" position="float" orientation="portrait" xlink:type="simple" id="oo_49001.jpg"/></fig><p>Female: Unknown.</p></tp:treatment-sec><tp:treatment-sec sec-type="Etymology"><title>Etymology.</title><p>The specific epithet is patronymic, in honor of Dr Michel Brancucci (NHMB), eminent <tp:taxon-name><tp:taxon-name-part taxon-name-part-type="family">Cantharidae</tp:taxon-name-part></tp:taxon-name> taxonomist, especially devoted to the <tp:taxon-name><tp:taxon-name-part taxon-name-part-type="subfamily">Chauliognathinae</tp:taxon-name-part></tp:taxon-name>, deceased in 2012 (<xref ref-type="bibr" rid="B6">Klausnitzer 2012</xref>).</p></tp:treatment-sec><tp:treatment-sec sec-type="Distribution"><title>Distribution.</title><p>Brazil (Minas Gerais and São Paulo) (Figs <xref ref-type="fig" rid="F10">44</xref>, <xref ref-type="fig" rid="F10">45</xref>).</p></tp:treatment-sec><tp:treatment-sec><!--Section generated to contain objects referenced in tp:taxon-treatment.--><fig id="F4" position="float" orientation="portrait"><label>Figures 14–21.</label><caption><p><bold>14–17</bold> Seventh abdominal ventrite of male, ventral view <bold>18–19</bold> seventh abdominal ventrite of female, ventral view <bold>20–21</bold> female right coxite, ventral view <bold>14, 18, 20</bold> <italic><tp:taxon-name><tp:taxon-name-part taxon-name-part-type="genus">Paramaronius</tp:taxon-name-part> <tp:taxon-name-part taxon-name-part-type="species">serranus</tp:taxon-name-part></tp:taxon-name></italic> sp. n. <bold>15</bold> <italic><tp:taxon-name><tp:taxon-name-part taxon-name-part-type="genus">Paramaronius</tp:taxon-name-part> <tp:taxon-name-part taxon-name-part-type="species">brancuccii</tp:taxon-name-part></tp:taxon-name></italic> sp. n. <bold>16</bold> <italic><tp:taxon-name><tp:taxon-name-part taxon-name-part-type="genus">Paramaronius</tp:taxon-name-part> <tp:taxon-name-part taxon-name-part-type="species">cavipennis</tp:taxon-name-part></tp:taxon-name></italic> sp. n. <bold>17, 19, 21</bold> <italic><tp:taxon-name><tp:taxon-name-part taxon-name-part-type="genus">Paramaronius</tp:taxon-name-part> <tp:taxon-name-part taxon-name-part-type="species">impressipennis</tp:taxon-name-part></tp:taxon-name></italic> (Pic). Scale bars: 0.5 mm (<bold>14–19</bold>); 0.2 mm (<bold>20–21</bold>).</p></caption><graphic xmlns:xlink="http://www.w3.org/1999/xlink" xlink:href="zookeys-516-049-g004.jpg" position="float" orientation="portrait" xlink:type="simple" id="oo_49003.jpg"/></fig><fig id="F5" position="float" orientation="portrait"><label>Figures 22–29.</label><caption><p><bold>22–25</bold> Aedeagus, dorsal view <bold>26–30</bold> right paramere, dorsal view <bold>22, 26</bold> <italic><tp:taxon-name><tp:taxon-name-part taxon-name-part-type="genus">Paramaronius</tp:taxon-name-part> <tp:taxon-name-part taxon-name-part-type="species">serranus</tp:taxon-name-part></tp:taxon-name></italic> sp. n. <bold>23, 27</bold> <italic><tp:taxon-name><tp:taxon-name-part taxon-name-part-type="genus">Paramaronius</tp:taxon-name-part> <tp:taxon-name-part taxon-name-part-type="species">brancuccii</tp:taxon-name-part></tp:taxon-name></italic> sp. n. <bold>24, 28</bold> <italic><tp:taxon-name><tp:taxon-name-part taxon-name-part-type="genus">Paramaronius</tp:taxon-name-part> <tp:taxon-name-part taxon-name-part-type="species">cavipennis</tp:taxon-name-part></tp:taxon-name></italic> sp. n. <bold>25, 30</bold> <italic><tp:taxon-name><tp:taxon-name-part taxon-name-part-type="genus">Paramaronius</tp:taxon-name-part> <tp:taxon-name-part taxon-name-part-type="species">impressipennis</tp:taxon-name-part></tp:taxon-name></italic> (Pic). Scale bars: 0.5 mm (<bold>22–25</bold>); 0.2 mm (<bold>26–29</bold>).</p></caption><graphic xmlns:xlink="http://www.w3.org/1999/xlink" xlink:href="zookeys-516-049-g005.jpg" position="float" orientation="portrait" xlink:type="simple" id="oo_49004.jpg"/></fig><fig id="F6" position="float" orientation="portrait"><label>Figures 30–33.</label><caption><p>Aedeagus, left view <bold>30</bold> <italic><tp:taxon-name><tp:taxon-name-part taxon-name-part-type="genus">Paramaronius</tp:taxon-name-part> <tp:taxon-name-part taxon-name-part-type="species">serranus</tp:taxon-name-part></tp:taxon-name></italic> sp. n. <bold>31</bold> <italic><tp:taxon-name><tp:taxon-name-part taxon-name-part-type="genus">Paramaronius</tp:taxon-name-part> <tp:taxon-name-part taxon-name-part-type="species">brancuccii</tp:taxon-name-part></tp:taxon-name></italic> sp. n. <bold>32</bold> <italic><tp:taxon-name><tp:taxon-name-part taxon-name-part-type="genus">Paramaronius</tp:taxon-name-part> <tp:taxon-name-part taxon-name-part-type="species">cavipennis</tp:taxon-name-part></tp:taxon-name></italic> sp. n. <bold>33</bold> <italic><tp:taxon-name><tp:taxon-name-part taxon-name-part-type="genus">Paramaronius</tp:taxon-name-part> <tp:taxon-name-part taxon-name-part-type="species">impressipennis</tp:taxon-name-part></tp:taxon-name></italic> (Pic). Scale bars: 0.5 mm.</p></caption><graphic xmlns:xlink="http://www.w3.org/1999/xlink" xlink:href="zookeys-516-049-g006.jpg" position="float" orientation="portrait" xlink:type="simple" id="oo_49005.jpg"/></fig><fig id="F10" position="float" orientation="portrait"><label>Figure 44–45.</label><caption><p>Distribution records for <italic><tp:taxon-name><tp:taxon-name-part taxon-name-part-type="genus">Paramaronius</tp:taxon-name-part></tp:taxon-name></italic> Wittmer.</p></caption><graphic xmlns:xlink="http://www.w3.org/1999/xlink" xlink:href="zookeys-516-049-g010.jpg" position="float" orientation="portrait" xlink:type="simple" id="oo_49009.jpg"/></fig></tp:treatment-sec><ref-list><ref id="B6"><mixed-citation xmlns:xlink="http://www.w3.org/1999/xlink" xlink:type="simple"><person-group><name name-style="western"><surname>Klausnitzer</surname><given-names>B</given-names></name></person-group> (<year>2012</year>) <article-title>Dr. Michel Brancucci (9. September 1950 bis 18. Oktober 2012) zum Gedenken.</article-title> <source>Entomologische Blätter und <tp:taxon-name><tp:taxon-name-part taxon-name-part-type="order">Coleoptera</tp:taxon-name-part></tp:taxon-name></source> <volume>108</volume>: <fpage>1</fpage>–<lpage>14</lpage>. </mixed-citation></ref></ref-list></tp:taxon-treatment>
