# Supplementary material for: Three new species and distributional records for Paramaronius Wittmer (Coleoptera, Cantharidae, Chauliognathinae)
Source: Zookeys. 2015 Aug 6;(516):49–69. doi: 10.3897/zookeys.516.9529 (PMC4547368; doi:10.3897/zookeys.516.9529)
Supplement: XML Treatment for Paramaronius cavipennis [file zookeys.516.9529-treatment3.xml]

<!DOCTYPE tp:taxon-treatment
  PUBLIC "-//TaxonX//DTD Taxonomic Treatment Publishing DTD v0 20100105//EN" "tax-treatment-NSO.dtd">
<tp:taxon-treatment xmlns:tp="http://www.plazi.org/taxpub"><tp:treatment-meta><kwd-group><label>Taxon classification</label><kwd><named-content content-type="kingdom">Animalia</named-content></kwd><kwd><named-content content-type="order">Coleoptera</named-content></kwd><kwd><named-content content-type="family">Cantharidae</named-content></kwd></kwd-group><mixed-citation publication-type="journal"><person-group><name><surname>Biffi</surname><given-names>Gabriel</given-names></name></person-group><article-title>Three new species and distributional records for <italic><tp:taxon-name><tp:taxon-name-part taxon-name-part-type="genus">Paramaronius</tp:taxon-name-part></tp:taxon-name></italic> Wittmer (<tp:taxon-name><tp:taxon-name-part taxon-name-part-type="order">Coleoptera</tp:taxon-name-part></tp:taxon-name>, <tp:taxon-name><tp:taxon-name-part taxon-name-part-type="family">Cantharidae</tp:taxon-name-part></tp:taxon-name>, <tp:taxon-name><tp:taxon-name-part taxon-name-part-type="subfamily">Chauliognathinae</tp:taxon-name-part></tp:taxon-name>)</article-title><source>Zookeys</source><day>6</day><month>8</month><year>2015</year><volume>2015</volume><issue>516</issue><fpage>49</fpage><lpage>69</lpage><pub-id pub-id-type="doi">10.3897/zookeys.516.9529</pub-id></mixed-citation></tp:treatment-meta><tp:nomenclature><tp:taxon-name>
                            <tp:taxon-name-part taxon-name-part-type="genus">Paramaronius</tp:taxon-name-part>
                            <tp:taxon-name-part taxon-name-part-type="species">cavipennis</tp:taxon-name-part>
                            <object-id xmlns:xlink="http://www.w3.org/1999/xlink" content-type="zoobank" xlink:type="simple">http://zoobank.org/7E1948A7-66DB-4CB1-9DC0-A96BBB150975</object-id>
                        </tp:taxon-name><tp:taxon-status xmlns:xlink="http://www.w3.org/1999/xlink" xlink:type="simple">sp. n.</tp:taxon-status><xref ref-type="fig" rid="F2">Figs 8</xref><xref ref-type="fig" rid="F2">, 9</xref><xref ref-type="fig" rid="F4">, 16</xref><xref ref-type="fig" rid="F5">, 24</xref><xref ref-type="fig" rid="F5">, 28</xref><xref ref-type="fig" rid="F6">, 32</xref><!--PageBreak--><!--PageBreak--></tp:nomenclature><tp:treatment-sec sec-type="type material"><title>Type material.</title><p>HOLOTYPE ♂: BRAZIL: Minas Gerais, Serra do Caraça, Santa Bárbara, 23–25.xi.1960, Araujo &amp; Martins col. (MZSP).</p></tp:treatment-sec><tp:treatment-sec sec-type="Description"><title>Description.</title><p>Head with the occipital region and vertex dark brown; frons, clypeus and mandibles light brown; base of antennae, genae, labium and ventral base of mandibles yellow. Antennae with antennomere 1 dark brown dorsally and light brown ventrally; last antennomeres lost. Labial and maxillary palpi light brown. Pronotum dark brown, with a median anterior small round yellow spot and a basal, median, bigger, yellow spot reaching posterior margin; hypomera yellow. Scutellum pale yellow with the apex translucent. Elytra light brown with yellow apices. Hind wings brown. Ventrally, thorax light brown, with anterior margins of meso- and metanepisterna dark brown. Legs totally dark brown. Abdominal tergites light brown with lateral margins yellow; ventrites light brown, with lateral margins yellow covered with dark brown spots; two last tergites and ventrites dark brown.</p><p>Male (Fig. <xref ref-type="fig" rid="F2">8</xref>): Head with short and dense pubescence; vertex and occipital region flat; lateral margins of head arcuate behind eyes. Antennae with antennomere 1 slender, 2.7 times longer than wide. Pronotum 1.1 times wider than long; anterior and posterior margins slightly rounded; lateral margins slightly sinuate; posterior angles slightly directed upwards. Scutellum wide, triangular, apex truncate. Elytra (Fig. <xref ref-type="fig" rid="F2">9</xref>) short, 1.5 times longer than wide; dorsal surface modified in a deep hollow surrounded by a scarce, long and thin pubescence, followed by a sloped surface covered by very short pubescence; external margins of elytra constricted laterally; sutures abruptly dehiscent from apical half; apex truncate, with rounded angles. Legs slender; hind tibia slightly longer than hind femur; tarsomeres gradually increasing in size from fore to hind legs; first metatarsomere 1.15 times longer than second and 2.5 times longer than third. Abdominal glandular pores slightly prominent. Seventh abdominal ventrite (Fig. <xref ref-type="fig" rid="F4">16</xref>) wider than long, densely pubescent, deeply emarginated forming two apical wide lobes with truncate apices. Aedeagus (Fig. <xref ref-type="fig" rid="F5">24</xref>) with a large right prolongation of tegmen, slightly sinuous on posterior margin, with one angle well developed and other truncate, and rather straight on lateral margin, covered with large setae. Dorsal surface with projecting apophysis. Left setiferous prolongation (Figs <xref ref-type="fig" rid="F5">24</xref>, <xref ref-type="fig" rid="F6">32</xref>) long and curved, slightly clubbed, with few setae at apex and on the dorsal surface. Right paramere (Fig. <xref ref-type="fig" rid="F5">28</xref>) long, curved, narrowing upwards and divided in two opposite processes reaching apophysis of tegmen. Left paramere flat, short and wide, divided apically and covering the base of dorsal surface of median lobe. Median lobe (Fig. <xref ref-type="fig" rid="F6">32</xref>) long and slightly curved to the right. Ventral and lateral surfaces of tegmen smooth.</p><p>Female: Unknown.</p></tp:treatment-sec><tp:treatment-sec sec-type="Etymology"><title>Etymology.</title><p>The specific epithet is derivative of the Latin words <italic>cavum</italic> (cavity) + <italic>pennis</italic> (wings), referring to its deep hollows on dorsal surface of elytra.</p></tp:treatment-sec><tp:treatment-sec sec-type="Distribution"><title>Distribution.</title><p>Brazil (Minas Gerais) (Fig. <xref ref-type="fig" rid="F10">44</xref>, <xref ref-type="fig" rid="F10">45</xref>).</p></tp:treatment-sec><tp:treatment-sec><!--Section generated to contain objects referenced in tp:taxon-treatment.--><fig id="F2" position="float" orientation="portrait"><label>Figures 6–9.</label><caption><p><bold>6–7</bold> <italic><tp:taxon-name><tp:taxon-name-part taxon-name-part-type="genus">Paramaronius</tp:taxon-name-part> <tp:taxon-name-part taxon-name-part-type="species">brancuccii</tp:taxon-name-part></tp:taxon-name></italic> sp. n. <bold>6</bold> male habitus, dorsal view <bold>7</bold> male elytra, dorsal view <bold>8–9</bold> <italic><tp:taxon-name><tp:taxon-name-part taxon-name-part-type="genus">Paramaronius</tp:taxon-name-part> <tp:taxon-name-part taxon-name-part-type="species">cavipennis</tp:taxon-name-part></tp:taxon-name></italic> sp. n. <bold>8</bold> male habitus, dorsal view <bold>9</bold> male elytra, dorsal view. Scale bars: 2.0 mm.</p></caption><graphic xmlns:xlink="http://www.w3.org/1999/xlink" xlink:href="zookeys-516-049-g002.jpg" position="float" orientation="portrait" xlink:type="simple" id="oo_49001.jpg"/></fig><fig id="F4" position="float" orientation="portrait"><label>Figures 14–21.</label><caption><p><bold>14–17</bold> Seventh abdominal ventrite of male, ventral view <bold>18–19</bold> seventh abdominal ventrite of female, ventral view <bold>20–21</bold> female right coxite, ventral view <bold>14, 18, 20</bold> <italic><tp:taxon-name><tp:taxon-name-part taxon-name-part-type="genus">Paramaronius</tp:taxon-name-part> <tp:taxon-name-part taxon-name-part-type="species">serranus</tp:taxon-name-part></tp:taxon-name></italic> sp. n. <bold>15</bold> <italic><tp:taxon-name><tp:taxon-name-part taxon-name-part-type="genus">Paramaronius</tp:taxon-name-part> <tp:taxon-name-part taxon-name-part-type="species">brancuccii</tp:taxon-name-part></tp:taxon-name></italic> sp. n. <bold>16</bold> <italic><tp:taxon-name><tp:taxon-name-part taxon-name-part-type="genus">Paramaronius</tp:taxon-name-part> <tp:taxon-name-part taxon-name-part-type="species">cavipennis</tp:taxon-name-part></tp:taxon-name></italic> sp. n. <bold>17, 19, 21</bold> <italic><tp:taxon-name><tp:taxon-name-part taxon-name-part-type="genus">Paramaronius</tp:taxon-name-part> <tp:taxon-name-part taxon-name-part-type="species">impressipennis</tp:taxon-name-part></tp:taxon-name></italic> (Pic). Scale bars: 0.5 mm (<bold>14–19</bold>); 0.2 mm (<bold>20–21</bold>).</p></caption><graphic xmlns:xlink="http://www.w3.org/1999/xlink" xlink:href="zookeys-516-049-g004.jpg" position="float" orientation="portrait" xlink:type="simple" id="oo_49003.jpg"/></fig><fig id="F5" position="float" orientation="portrait"><label>Figures 22–29.</label><caption><p><bold>22–25</bold> Aedeagus, dorsal view <bold>26–30</bold> right paramere, dorsal view <bold>22, 26</bold> <italic><tp:taxon-name><tp:taxon-name-part taxon-name-part-type="genus">Paramaronius</tp:taxon-name-part> <tp:taxon-name-part taxon-name-part-type="species">serranus</tp:taxon-name-part></tp:taxon-name></italic> sp. n. <bold>23, 27</bold> <italic><tp:taxon-name><tp:taxon-name-part taxon-name-part-type="genus">Paramaronius</tp:taxon-name-part> <tp:taxon-name-part taxon-name-part-type="species">brancuccii</tp:taxon-name-part></tp:taxon-name></italic> sp. n. <bold>24, 28</bold> <italic><tp:taxon-name><tp:taxon-name-part taxon-name-part-type="genus">Paramaronius</tp:taxon-name-part> <tp:taxon-name-part taxon-name-part-type="species">cavipennis</tp:taxon-name-part></tp:taxon-name></italic> sp. n. <bold>25, 30</bold> <italic><tp:taxon-name><tp:taxon-name-part taxon-name-part-type="genus">Paramaronius</tp:taxon-name-part> <tp:taxon-name-part taxon-name-part-type="species">impressipennis</tp:taxon-name-part></tp:taxon-name></italic> (Pic). Scale bars: 0.5 mm (<bold>22–25</bold>); 0.2 mm (<bold>26–29</bold>).</p></caption><graphic xmlns:xlink="http://www.w3.org/1999/xlink" xlink:href="zookeys-516-049-g005.jpg" position="float" orientation="portrait" xlink:type="simple" id="oo_49004.jpg"/></fig><fig id="F6" position="float" orientation="portrait"><label>Figures 30–33.</label><caption><p>Aedeagus, left view <bold>30</bold> <italic><tp:taxon-name><tp:taxon-name-part taxon-name-part-type="genus">Paramaronius</tp:taxon-name-part> <tp:taxon-name-part taxon-name-part-type="species">serranus</tp:taxon-name-part></tp:taxon-name></italic> sp. n. <bold>31</bold> <italic><tp:taxon-name><tp:taxon-name-part taxon-name-part-type="genus">Paramaronius</tp:taxon-name-part> <tp:taxon-name-part taxon-name-part-type="species">brancuccii</tp:taxon-name-part></tp:taxon-name></italic> sp. n. <bold>32</bold> <italic><tp:taxon-name><tp:taxon-name-part taxon-name-part-type="genus">Paramaronius</tp:taxon-name-part> <tp:taxon-name-part taxon-name-part-type="species">cavipennis</tp:taxon-name-part></tp:taxon-name></italic> sp. n. <bold>33</bold> <italic><tp:taxon-name><tp:taxon-name-part taxon-name-part-type="genus">Paramaronius</tp:taxon-name-part> <tp:taxon-name-part taxon-name-part-type="species">impressipennis</tp:taxon-name-part></tp:taxon-name></italic> (Pic). Scale bars: 0.5 mm.</p></caption><graphic xmlns:xlink="http://www.w3.org/1999/xlink" xlink:href="zookeys-516-049-g006.jpg" position="float" orientation="portrait" xlink:type="simple" id="oo_49005.jpg"/></fig><fig id="F10" position="float" orientation="portrait"><label>Figure 44–45.</label><caption><p>Distribution records for <italic><tp:taxon-name><tp:taxon-name-part taxon-name-part-type="genus">Paramaronius</tp:taxon-name-part></tp:taxon-name></italic> Wittmer.</p></caption><graphic xmlns:xlink="http://www.w3.org/1999/xlink" xlink:href="zookeys-516-049-g010.jpg" position="float" orientation="portrait" xlink:type="simple" id="oo_49009.jpg"/></fig></tp:treatment-sec></tp:taxon-treatment>
