# Supplementary material for: Three new species and distributional records for Paramaronius Wittmer (Coleoptera, Cantharidae, Chauliognathinae)
Source: Zookeys. 2015 Aug 6;(516):49–69. doi: 10.3897/zookeys.516.9529 (PMC4547368; doi:10.3897/zookeys.516.9529)
Supplement: XML Treatment for Paramaronius impressipennis [file zookeys.516.9529-treatment4.xml]

<!DOCTYPE tp:taxon-treatment
  PUBLIC "-//TaxonX//DTD Taxonomic Treatment Publishing DTD v0 20100105//EN" "tax-treatment-NSO.dtd">
<tp:taxon-treatment xmlns:tp="http://www.plazi.org/taxpub"><tp:treatment-meta><kwd-group><label>Taxon classification</label><kwd><named-content content-type="kingdom">Animalia</named-content></kwd><kwd><named-content content-type="order">Coleoptera</named-content></kwd><kwd><named-content content-type="family">Cantharidae</named-content></kwd></kwd-group><mixed-citation publication-type="journal"><person-group><name><surname>Biffi</surname><given-names>Gabriel</given-names></name></person-group><article-title>Three new species and distributional records for <italic><tp:taxon-name><tp:taxon-name-part taxon-name-part-type="genus">Paramaronius</tp:taxon-name-part></tp:taxon-name></italic> Wittmer (<tp:taxon-name><tp:taxon-name-part taxon-name-part-type="order">Coleoptera</tp:taxon-name-part></tp:taxon-name>, <tp:taxon-name><tp:taxon-name-part taxon-name-part-type="family">Cantharidae</tp:taxon-name-part></tp:taxon-name>, <tp:taxon-name><tp:taxon-name-part taxon-name-part-type="subfamily">Chauliognathinae</tp:taxon-name-part></tp:taxon-name>)</article-title><source>Zookeys</source><day>6</day><month>8</month><year>2015</year><volume>2015</volume><issue>516</issue><fpage>49</fpage><lpage>69</lpage><pub-id pub-id-type="doi">10.3897/zookeys.516.9529</pub-id></mixed-citation></tp:treatment-meta><tp:nomenclature><tp:taxon-name>
                            <tp:taxon-name-part taxon-name-part-type="genus">Paramaronius</tp:taxon-name-part>
                            <tp:taxon-name-part taxon-name-part-type="species">impressipennis</tp:taxon-name-part>
                        </tp:taxon-name><tp:taxon-authority>(Pic, 1906)</tp:taxon-authority><xref ref-type="fig" rid="F3">Figs 10–13</xref><xref ref-type="fig" rid="F4">, 17</xref><xref ref-type="fig" rid="F4">, 19</xref><xref ref-type="fig" rid="F4">, 21</xref><xref ref-type="fig" rid="F5">, 25</xref><xref ref-type="fig" rid="F5">, 29</xref><xref ref-type="fig" rid="F6">, 33</xref></tp:nomenclature><tp:treatment-sec sec-type="Remarks"><title>Remarks.</title><p>This species was briefly described by <xref ref-type="bibr" rid="B12">Pic (1906)</xref> based on a male from Tucumán, northern Argentina. However, some specimens have been collected in the <!--PageBreak-->northeastern region of Brazil (states of Bahia and Maranhão), far away from the type locality. The comparison of the Brazilian specimens with the holotype (MNHN) shows there are no observable differences within them and they are, indeed, the same species.</p><p>Even though these localities are so distant, they belong to Cerrado and Chaco provinces, adjacent areas of the same biogeographic subregion (Chaco dominion) (<xref ref-type="bibr" rid="B8">Morrone 2000</xref>, 2006) (Fig. <xref ref-type="fig" rid="F10">44</xref>).</p><p>A redescription of <italic><tp:taxon-name><tp:taxon-name-part taxon-name-part-type="genus">Paramaronius</tp:taxon-name-part> <tp:taxon-name-part taxon-name-part-type="species">impressipennis</tp:taxon-name-part></tp:taxon-name></italic> is presented as well as a supplementary description of the female for the first time to complete its morphological information after specimens from Brazil.</p></tp:treatment-sec><tp:treatment-sec sec-type="material"><title>Material examined.</title><p>HOLOTYPE ♂ (MNHN): ARGENTINA: Tucumán, 4.i.1900. BRAZIL: Maranhão, Mirador (Parque Estadual do Mirador, Base da Geraldina) <named-content xmlns:xlink="http://www.w3.org/1999/xlink" content-type="dwc:verbatimCoordinates" xlink:type="simple">6°46'37"S; 45°06'34"W</named-content>, 22.ii–01.iii.2009, armadilha luminosa [light trap], F. Limeira-de-Oliveira col. (4♂, 14♀ MZSP, 4♂, 15♀ CZMA); same locality, (Parque Estadual do Mirador, Base do Mosquito), 04–08.ii.2011, armadilha luminosa, F. Limeira-de-Oliveira col. (1♀) (CZMA); Bahia, Barreiras (Estrada Mata de Cachoei<!--PageBreak--><!--PageBreak-->ras, Acaba Vida, km 7), <named-content xmlns:xlink="http://www.w3.org/1999/xlink" content-type="dwc:verbatimCoordinates" xlink:type="simple">11°52'20"S; 45°32'55"W</named-content>, 23.i.2009, luz [light trap], Nihei, Figueiredo, Almeida &amp; Cezar col. (1♀) (MZSP).</p></tp:treatment-sec><tp:treatment-sec sec-type="Redescription"><title>Redescription.</title><p>Head with vertex, frons, clypeus and bases of mandibles pale yellow, slightly translucent; apex of mandibles dark brown; occipital region with a V-shaped testaceous mark; labial and maxillary palpi pale yellow, last palpomere brown. Antennae light brown, three first antennomeres pale yellow. Pronotum pale yellow to light brown, <!--PageBreak-->sometimes translucent. Scutellum pale yellow with apex translucent. Elytra testaceous to light brown with a lateral longitudinal darker brown band from the epipleura to the posterior third quarter of dorsal surface; apex of elytra with an oblique yellow band on outer margin; on less pigmented specimens, pronotum pale yellow and lateral and apical patches indistinct. Hind wings light brown. Legs testaceous to light brown; tarsi and dorsal surface of tibiae darker. Ventrally, thorax and abdomen pale yellow.</p><p>Male (Fig. <xref ref-type="fig" rid="F3">10</xref>): body covered by dense and fine pubescence. Lateral margins of head arcuate behind eyes; vertex slightly convex, frons flat. Eyes prominent. Antennae short, with one antennomere exceeding the apex of elytra. Antennomere 1 long and swollen, 2.7 times longer than wide; antennomere 2 short, third antennomere 1.7 times shorter than antennomere 1, forth to seventh subequal in length, slightly shorter than antennomere 1, the latter progressively shorter than seventh. Pronotum subrectangular, shiny, slightly narrower near fore angles; anterior margin slightly rounded. Scutellum triangular, apex truncate. Elytra short, 1.5 times longer than wide, covered by fine hairs and some sparse black hairs. Apical half modified, forming a longitudinal ridge and two sloped surfaces covered by very short hairs (Figs <xref ref-type="fig" rid="F3">11</xref>, <xref ref-type="fig" rid="F3">12</xref>). Legs slender; hind tibia as long as hind femur; tarsomeres gradually increasing in size from fore to hind legs; first metatarsomere 1.7 times longer than second and 2.7 times longer than third. Abdominal glandular pores slightly prominent. Seventh abdominal ventrite (Fig. <xref ref-type="fig" rid="F4">17</xref>) wider than long, deeply emarginate, forming two distal lobes, narrowed apicad. Aedeagus (Fig. <xref ref-type="fig" rid="F5">25</xref>) with right prolongation of tegmen large and arcuate on posterior margin, and covered with large setae; dorsal surface with a short and rounded apophysis; left setiferous prolongation very long and curved, clubbed apically, with few setae on its apex. Right paramere (Fig. <xref ref-type="fig" rid="F5">29</xref>) short, narrowing apicad, then divided at apex, forming an inclined prolongation, reaching apophysis of tegmen; left paramere flat, very short and wide, divided apically and partially covering dorsal surface of median lobe; median lobe long and curved to right, sometimes retracted. Ventral and lateral surfaces of tegmen (Fig. <xref ref-type="fig" rid="F6">33</xref>) with fine scratches.</p><fig id="F3" position="float" orientation="portrait"><label>Figures 10–13.</label><caption><p><bold>10–11</bold> <italic><tp:taxon-name><tp:taxon-name-part taxon-name-part-type="genus">Paramaronius</tp:taxon-name-part> <tp:taxon-name-part taxon-name-part-type="species">impressipennis</tp:taxon-name-part></tp:taxon-name></italic> (Pic), holotype <bold>10</bold> habitus, dorsal view <bold>11</bold> elytra, dorsal view <bold>12–13</bold> <italic><tp:taxon-name><tp:taxon-name-part taxon-name-part-type="genus">Paramaronius</tp:taxon-name-part> <tp:taxon-name-part taxon-name-part-type="species">impressipennis</tp:taxon-name-part></tp:taxon-name></italic> (Pic) from Brazil <bold>12</bold> male elytra, dorsal view <bold>13</bold> female elytra, dorsal view. Scale bars: 2.0 mm.</p></caption><graphic xmlns:xlink="http://www.w3.org/1999/xlink" xlink:href="zookeys-516-049-g003.jpg" position="float" orientation="portrait" xlink:type="simple" id="oo_49002.jpg"/></fig><fig id="F4" position="float" orientation="portrait"><label>Figures 14–21.</label><caption><p><bold>14–17</bold> Seventh abdominal ventrite of male, ventral view <bold>18–19</bold> seventh abdominal ventrite of female, ventral view <bold>20–21</bold> female right coxite, ventral view <bold>14, 18, 20</bold> <italic><tp:taxon-name><tp:taxon-name-part taxon-name-part-type="genus">Paramaronius</tp:taxon-name-part> <tp:taxon-name-part taxon-name-part-type="species">serranus</tp:taxon-name-part></tp:taxon-name></italic> sp. n. <bold>15</bold> <italic><tp:taxon-name><tp:taxon-name-part taxon-name-part-type="genus">Paramaronius</tp:taxon-name-part> <tp:taxon-name-part taxon-name-part-type="species">brancuccii</tp:taxon-name-part></tp:taxon-name></italic> sp. n. <bold>16</bold> <italic><tp:taxon-name><tp:taxon-name-part taxon-name-part-type="genus">Paramaronius</tp:taxon-name-part> <tp:taxon-name-part taxon-name-part-type="species">cavipennis</tp:taxon-name-part></tp:taxon-name></italic> sp. n. <bold>17, 19, 21</bold> <italic><tp:taxon-name><tp:taxon-name-part taxon-name-part-type="genus">Paramaronius</tp:taxon-name-part> <tp:taxon-name-part taxon-name-part-type="species">impressipennis</tp:taxon-name-part></tp:taxon-name></italic> (Pic). Scale bars: 0.5 mm (<bold>14–19</bold>); 0.2 mm (<bold>20–21</bold>).</p></caption><graphic xmlns:xlink="http://www.w3.org/1999/xlink" xlink:href="zookeys-516-049-g004.jpg" position="float" orientation="portrait" xlink:type="simple" id="oo_49003.jpg"/></fig><fig id="F5" position="float" orientation="portrait"><label>Figures 22–29.</label><caption><p><bold>22–25</bold> Aedeagus, dorsal view <bold>26–30</bold> right paramere, dorsal view <bold>22, 26</bold> <italic><tp:taxon-name><tp:taxon-name-part taxon-name-part-type="genus">Paramaronius</tp:taxon-name-part> <tp:taxon-name-part taxon-name-part-type="species">serranus</tp:taxon-name-part></tp:taxon-name></italic> sp. n. <bold>23, 27</bold> <italic><tp:taxon-name><tp:taxon-name-part taxon-name-part-type="genus">Paramaronius</tp:taxon-name-part> <tp:taxon-name-part taxon-name-part-type="species">brancuccii</tp:taxon-name-part></tp:taxon-name></italic> sp. n. <bold>24, 28</bold> <italic><tp:taxon-name><tp:taxon-name-part taxon-name-part-type="genus">Paramaronius</tp:taxon-name-part> <tp:taxon-name-part taxon-name-part-type="species">cavipennis</tp:taxon-name-part></tp:taxon-name></italic> sp. n. <bold>25, 30</bold> <italic><tp:taxon-name><tp:taxon-name-part taxon-name-part-type="genus">Paramaronius</tp:taxon-name-part> <tp:taxon-name-part taxon-name-part-type="species">impressipennis</tp:taxon-name-part></tp:taxon-name></italic> (Pic). Scale bars: 0.5 mm (<bold>22–25</bold>); 0.2 mm (<bold>26–29</bold>).</p></caption><graphic xmlns:xlink="http://www.w3.org/1999/xlink" xlink:href="zookeys-516-049-g005.jpg" position="float" orientation="portrait" xlink:type="simple" id="oo_49004.jpg"/></fig><fig id="F6" position="float" orientation="portrait"><label>Figures 30–33.</label><caption><p>Aedeagus, left view <bold>30</bold> <italic><tp:taxon-name><tp:taxon-name-part taxon-name-part-type="genus">Paramaronius</tp:taxon-name-part> <tp:taxon-name-part taxon-name-part-type="species">serranus</tp:taxon-name-part></tp:taxon-name></italic> sp. n. <bold>31</bold> <italic><tp:taxon-name><tp:taxon-name-part taxon-name-part-type="genus">Paramaronius</tp:taxon-name-part> <tp:taxon-name-part taxon-name-part-type="species">brancuccii</tp:taxon-name-part></tp:taxon-name></italic> sp. n. <bold>32</bold> <italic><tp:taxon-name><tp:taxon-name-part taxon-name-part-type="genus">Paramaronius</tp:taxon-name-part> <tp:taxon-name-part taxon-name-part-type="species">cavipennis</tp:taxon-name-part></tp:taxon-name></italic> sp. n. <bold>33</bold> <italic><tp:taxon-name><tp:taxon-name-part taxon-name-part-type="genus">Paramaronius</tp:taxon-name-part> <tp:taxon-name-part taxon-name-part-type="species">impressipennis</tp:taxon-name-part></tp:taxon-name></italic> (Pic). Scale bars: 0.5 mm.</p></caption><graphic xmlns:xlink="http://www.w3.org/1999/xlink" xlink:href="zookeys-516-049-g006.jpg" position="float" orientation="portrait" xlink:type="simple" id="oo_49005.jpg"/></fig><p>Female (Fig. <xref ref-type="fig" rid="F3">13</xref>) slightly bigger than male; antennomere 1 slender, not swollen; dorsal surface of elytra without sculptural modification, brown lateral and yellow apical bands more distinct. Seventh abdominal ventrite (Fig. <xref ref-type="fig" rid="F4">19</xref>) trapezoidal, distal margin straight with a short, rounded notch. Coxites (Fig. <xref ref-type="fig" rid="F4">21</xref>) small and membranous; styles short, wider apically.</p></tp:treatment-sec><tp:treatment-sec sec-type="Distribution"><title>Distribution.</title><p>Argentina (Tucumán) and Brazil (Maranhão and Bahia) (Fig. <xref ref-type="fig" rid="F10">44</xref>).</p></tp:treatment-sec><tp:treatment-sec sec-type="Biological data"><title>Biological data.</title><p>The specimens from Maranhão and Bahia were collected on Brazilian savannah (cerrado) and were attracted by light traps.</p></tp:treatment-sec><tp:treatment-sec><!--Section generated to contain objects referenced in tp:taxon-treatment.--><fig id="F10" position="float" orientation="portrait"><label>Figure 44–45.</label><caption><p>Distribution records for <italic><tp:taxon-name><tp:taxon-name-part taxon-name-part-type="genus">Paramaronius</tp:taxon-name-part></tp:taxon-name></italic> Wittmer.</p></caption><graphic xmlns:xlink="http://www.w3.org/1999/xlink" xlink:href="zookeys-516-049-g010.jpg" position="float" orientation="portrait" xlink:type="simple" id="oo_49009.jpg"/></fig></tp:treatment-sec><ref-list><ref id="B12"><mixed-citation xmlns:xlink="http://www.w3.org/1999/xlink" xlink:type="simple"><person-group><name name-style="western"><surname>Pic</surname><given-names>M</given-names></name></person-group> (<year>1906</year>) <article-title>Sur divers <italic><tp:taxon-name><tp:taxon-name-part taxon-name-part-type="genus">Maronius</tp:taxon-name-part></tp:taxon-name></italic> Gorh. et genres voisins de l’Amérique Méridionale.</article-title> <source>L’Echange, Revue Linnéenne</source> <volume>22</volume>: <fpage>51</fpage>–<lpage>52</lpage>. </mixed-citation></ref><ref id="B8"><mixed-citation xmlns:xlink="http://www.w3.org/1999/xlink" xlink:type="simple"><person-group><name name-style="western"><surname>Morrone</surname><given-names>JJ</given-names></name></person-group> (<year>2000</year>) What is the Chacoan subregion? Neotropica 46: 51–68. </mixed-citation></ref></ref-list></tp:taxon-treatment>
