# Supplementary material for: Three new species and distributional records for Paramaronius Wittmer (Coleoptera, Cantharidae, Chauliognathinae)
Source: Zookeys. 2015 Aug 6;(516):49–69. doi: 10.3897/zookeys.516.9529 (PMC4547368; doi:10.3897/zookeys.516.9529)
Supplement: XML Treatment for Paramaronius gounellei [file zookeys.516.9529-treatment7.xml]

<!DOCTYPE tp:taxon-treatment
  PUBLIC "-//TaxonX//DTD Taxonomic Treatment Publishing DTD v0 20100105//EN" "tax-treatment-NSO.dtd">
<tp:taxon-treatment xmlns:tp="http://www.plazi.org/taxpub"><tp:treatment-meta><kwd-group><label>Taxon classification</label><kwd><named-content content-type="kingdom">Animalia</named-content></kwd><kwd><named-content content-type="order">Coleoptera</named-content></kwd><kwd><named-content content-type="family">Cantharidae</named-content></kwd></kwd-group><mixed-citation publication-type="journal"><person-group><name><surname>Biffi</surname><given-names>Gabriel</given-names></name></person-group><article-title>Three new species and distributional records for <italic><tp:taxon-name><tp:taxon-name-part taxon-name-part-type="genus">Paramaronius</tp:taxon-name-part></tp:taxon-name></italic> Wittmer (<tp:taxon-name><tp:taxon-name-part taxon-name-part-type="order">Coleoptera</tp:taxon-name-part></tp:taxon-name>, <tp:taxon-name><tp:taxon-name-part taxon-name-part-type="family">Cantharidae</tp:taxon-name-part></tp:taxon-name>, <tp:taxon-name><tp:taxon-name-part taxon-name-part-type="subfamily">Chauliognathinae</tp:taxon-name-part></tp:taxon-name>)</article-title><source>Zookeys</source><day>6</day><month>8</month><year>2015</year><volume>2015</volume><issue>516</issue><fpage>49</fpage><lpage>69</lpage><pub-id pub-id-type="doi">10.3897/zookeys.516.9529</pub-id></mixed-citation></tp:treatment-meta><tp:nomenclature><tp:taxon-name>
                            <tp:taxon-name-part taxon-name-part-type="genus">Paramaronius</tp:taxon-name-part>
                            <tp:taxon-name-part taxon-name-part-type="species">gounellei</tp:taxon-name-part>
                        </tp:taxon-name><tp:taxon-authority>(Pic, 1906)</tp:taxon-authority><xref ref-type="fig" rid="F8">Figs 38</xref><xref ref-type="fig" rid="F8">, 39</xref><!--PageBreak--><!--PageBreak--></tp:nomenclature><tp:treatment-sec sec-type="material"><title>Material examined.</title><p>BRAZIL: Minas Gerais, Serra do Caraça, 1380m, xi.1961, Kloss, Lenko, Martins &amp; Silva col. (2♂, 6♀) (MZSP); Serra do Caraça (Engenho), 800m, xi.1961, Kloss, Lenko, Martins &amp; Silva col. (1♂) (MZSP); Serra do Caraça, Santa Bárbara, 23–25.xi.1960, Araujo e Martins col. (2♀) (MZSP); Minas Gerais, Poços de Caldas (morro de São Domingos), 12.ii.1969, J. Becker, O. Roppo &amp; O. Leoncini cols. (1♀) (MNRJ); Rio de Janeiro, Serra de Macaé, xi.1909, E. Garbe (1♂) (MZSP 15235); Parque Nacional de Itatiaia, 10.xii.1950, L. &amp; H. Travassos (1♂) (MNRJ); Rio de Janeiro, Itatiaia, xi.1950, Travassos &amp; Dalcy, (1♂) (MNRJ); Rio de Janeiro, Itatiaia (L. 41, 1300m), 10–12.x.1950, Trav., Albuquerque &amp; Pearson col. (1♂) (CEIOC); same locality, 6–10.x.1950, H. Trav. col. (1♀) (CEIOC); Rio de Janeiro, Teresópolis, i.1940, Trav. &amp; Freitas col. (2♀) (CEIOC); São Paulo, Serra da Bocaina, São José do Barreiro, 1650m, i.1969, M. Alvarenga col. (2♂) (DZUP 273518; DZUP 273519); São Paulo, Serra da Bocaina, 1300m, Parq. Criaç. Trutas, iii.1954, Dalcy, R. Barros (1♀) (MNRJ); São Paulo, Salesópolis, Estação Biológica de Boracéia, <named-content xmlns:xlink="http://www.w3.org/1999/xlink" content-type="dwc:verbatimCoordinates" xlink:type="simple">23°39'15"S; 45°53'22"W</named-content>, light trap, 14-18.ix.2012, F.F. Albertoni col. (1♂) (MZSP).</p></tp:treatment-sec><tp:treatment-sec sec-type="Distribution"><title>Distribution.</title><p>Brazil (Minas Gerais, Rio de Janeiro and São Paulo) (Fig. <xref ref-type="fig" rid="F10">44</xref>, <xref ref-type="fig" rid="F10">45</xref>).</p></tp:treatment-sec><tp:treatment-sec sec-type="Note"><title>Note.</title><p>One female referred by <xref ref-type="bibr" rid="B3">Brancucci (1982)</xref> as “BRAZIL: Mato Grosso do Sul, Corumbá, Serra do Urucum” (MZSP) in unlikely a <italic><tp:taxon-name><tp:taxon-name-part taxon-name-part-type="genus">Paramaronius</tp:taxon-name-part> <tp:taxon-name-part taxon-name-part-type="species">gounellei</tp:taxon-name-part></tp:taxon-name></italic>. This damaged specimen cannot be precisely identified and is referred to the distribution map as <italic><tp:taxon-name><tp:taxon-name-part taxon-name-part-type="genus">Paramaronius</tp:taxon-name-part></tp:taxon-name></italic> sp. (Fig. <xref ref-type="fig" rid="F10">44</xref>).</p></tp:treatment-sec><tp:treatment-sec><!--Section generated to contain objects referenced in tp:taxon-treatment.--><fig id="F8" position="float" orientation="portrait"><label>Figures 38–41.</label><caption><p><bold>38–39</bold> <italic><tp:taxon-name><tp:taxon-name-part taxon-name-part-type="genus">Paramaronius</tp:taxon-name-part> <tp:taxon-name-part taxon-name-part-type="species">gounellei</tp:taxon-name-part></tp:taxon-name></italic> (Pic) <bold>38</bold> male habitus, dorsal view <bold>39</bold> male elytra, dorsal view <bold>40–41</bold> <italic><tp:taxon-name><tp:taxon-name-part taxon-name-part-type="genus">Paramaronius</tp:taxon-name-part> <tp:taxon-name-part taxon-name-part-type="species">campbelli</tp:taxon-name-part></tp:taxon-name></italic> Brancucci, holotype <bold>40</bold> male habitus, dorsal view <bold>41</bold> male elytra, dorsal view. Scale bars: 2.0 mm.</p></caption><graphic xmlns:xlink="http://www.w3.org/1999/xlink" xlink:href="zookeys-516-049-g008.jpg" position="float" orientation="portrait" xlink:type="simple" id="oo_49007.jpg"/></fig><fig id="F10" position="float" orientation="portrait"><label>Figure 44–45.</label><caption><p>Distribution records for <italic><tp:taxon-name><tp:taxon-name-part taxon-name-part-type="genus">Paramaronius</tp:taxon-name-part></tp:taxon-name></italic> Wittmer.</p></caption><graphic xmlns:xlink="http://www.w3.org/1999/xlink" xlink:href="zookeys-516-049-g010.jpg" position="float" orientation="portrait" xlink:type="simple" id="oo_49009.jpg"/></fig></tp:treatment-sec><ref-list><ref id="B3"><mixed-citation xmlns:xlink="http://www.w3.org/1999/xlink" xlink:type="simple"><person-group><name name-style="western"><surname>Brancucci</surname><given-names>M</given-names></name></person-group> (<year>1982</year>) <article-title>Révision du genre <italic><tp:taxon-name><tp:taxon-name-part taxon-name-part-type="genus">Paramaronius</tp:taxon-name-part></tp:taxon-name></italic> Wittmer (<tp:taxon-name><tp:taxon-name-part taxon-name-part-type="order">Coleoptera</tp:taxon-name-part></tp:taxon-name>: <tp:taxon-name><tp:taxon-name-part taxon-name-part-type="family">Cantharidae</tp:taxon-name-part></tp:taxon-name>).</article-title> <source>Bulletin de la Société Neuchâteloise des Sciences Naturelles</source> <volume>105</volume>: <fpage>123</fpage>–<lpage>136</lpage>. doi: <ext-link ext-link-type="doi" xlink:href="10.5169/seals-89183" xlink:type="simple">10.5169/seals-89183</ext-link> </mixed-citation></ref></ref-list></tp:taxon-treatment>
