# Supplementary material for: Three new species and distributional records for Paramaronius Wittmer (Coleoptera, Cantharidae, Chauliognathinae)
Source: Zookeys. 2015 Aug 6;(516):49–69. doi: 10.3897/zookeys.516.9529 (PMC4547368; doi:10.3897/zookeys.516.9529)
Supplement: XML Treatment for Paramaronius campbelli [file zookeys.516.9529-treatment8.xml]

<!DOCTYPE tp:taxon-treatment
  PUBLIC "-//TaxonX//DTD Taxonomic Treatment Publishing DTD v0 20100105//EN" "tax-treatment-NSO.dtd">
<tp:taxon-treatment xmlns:tp="http://www.plazi.org/taxpub"><tp:treatment-meta><kwd-group><label>Taxon classification</label><kwd><named-content content-type="kingdom">Animalia</named-content></kwd><kwd><named-content content-type="order">Coleoptera</named-content></kwd><kwd><named-content content-type="family">Cantharidae</named-content></kwd></kwd-group><mixed-citation publication-type="journal"><person-group><name><surname>Biffi</surname><given-names>Gabriel</given-names></name></person-group><article-title>Three new species and distributional records for <italic><tp:taxon-name><tp:taxon-name-part taxon-name-part-type="genus">Paramaronius</tp:taxon-name-part></tp:taxon-name></italic> Wittmer (<tp:taxon-name><tp:taxon-name-part taxon-name-part-type="order">Coleoptera</tp:taxon-name-part></tp:taxon-name>, <tp:taxon-name><tp:taxon-name-part taxon-name-part-type="family">Cantharidae</tp:taxon-name-part></tp:taxon-name>, <tp:taxon-name><tp:taxon-name-part taxon-name-part-type="subfamily">Chauliognathinae</tp:taxon-name-part></tp:taxon-name>)</article-title><source>Zookeys</source><day>6</day><month>8</month><year>2015</year><volume>2015</volume><issue>516</issue><fpage>49</fpage><lpage>69</lpage><pub-id pub-id-type="doi">10.3897/zookeys.516.9529</pub-id></mixed-citation></tp:treatment-meta><tp:nomenclature><tp:taxon-name>
                            <tp:taxon-name-part taxon-name-part-type="genus">Paramaronius</tp:taxon-name-part>
                            <tp:taxon-name-part taxon-name-part-type="species">campbelli</tp:taxon-name-part>
                        </tp:taxon-name><tp:taxon-authority>Brancucci, 1983</tp:taxon-authority><xref ref-type="fig" rid="F8">Figs 40</xref><xref ref-type="fig" rid="F8">, 41</xref></tp:nomenclature><tp:treatment-sec sec-type="material"><title>Material examined.</title><p>HOLOTYPE ♂ (MZSP) and 1 PARATYPE ♂ (NHMB): BRAZIL: Distrito Federal, Parque Nacional, 1000 m, 9.iii.1970, JM &amp; BA Campbell; 1 PARATYPE ♀ (NHMB): Distrito Federal, 15 km N. Brasília, 1250 m, 5.iii.1970, JM &amp; BA Campbell. Other material: BRAZIL: Goiás, Ribeirão Vãozinho, 12.ii.1962, J. Bechyné col. (1♂, 2♀) (MZSP).</p></tp:treatment-sec><tp:treatment-sec sec-type="Distribution"><title>Distribution.</title><p>Brazil (Goiás and Distrito Federal) (Figs <xref ref-type="fig" rid="F10">44</xref>, <xref ref-type="fig" rid="F10">45</xref>).</p></tp:treatment-sec><tp:treatment-sec><!--Section generated to contain objects referenced in tp:taxon-treatment.--><fig id="F8" position="float" orientation="portrait"><label>Figures 38–41.</label><caption><p><bold>38–39</bold> <italic><tp:taxon-name><tp:taxon-name-part taxon-name-part-type="genus">Paramaronius</tp:taxon-name-part> <tp:taxon-name-part taxon-name-part-type="species">gounellei</tp:taxon-name-part></tp:taxon-name></italic> (Pic) <bold>38</bold> male habitus, dorsal view <bold>39</bold> male elytra, dorsal view <bold>40–41</bold> <italic><tp:taxon-name><tp:taxon-name-part taxon-name-part-type="genus">Paramaronius</tp:taxon-name-part> <tp:taxon-name-part taxon-name-part-type="species">campbelli</tp:taxon-name-part></tp:taxon-name></italic> Brancucci, holotype <bold>40</bold> male habitus, dorsal view <bold>41</bold> male elytra, dorsal view. Scale bars: 2.0 mm.</p></caption><graphic xmlns:xlink="http://www.w3.org/1999/xlink" xlink:href="zookeys-516-049-g008.jpg" position="float" orientation="portrait" xlink:type="simple" id="oo_49007.jpg"/></fig><fig id="F10" position="float" orientation="portrait"><label>Figure 44–45.</label><caption><p>Distribution records for <italic><tp:taxon-name><tp:taxon-name-part taxon-name-part-type="genus">Paramaronius</tp:taxon-name-part></tp:taxon-name></italic> Wittmer.</p></caption><graphic xmlns:xlink="http://www.w3.org/1999/xlink" xlink:href="zookeys-516-049-g010.jpg" position="float" orientation="portrait" xlink:type="simple" id="oo_49009.jpg"/></fig></tp:treatment-sec></tp:taxon-treatment>
